# Supplementary material for: Corticotropin-Releasing Hormone (CRH) Gene Family Duplications in Lampreys Correlate With Two Early Vertebrate Genome Doublings
Source: Front Neurosci. 2020 Jul 30;14:672. doi: 10.3389/fnins.2020.00672 (PMC7406891; doi:10.3389/fnins.2020.00672)
Supplement: TABLE S3 — Accession numbers (ENSEMBL or NCBI) and nomenclature adopted for the neighboring gene families of the CRH1/CRH2/UCN1 paralogon that were used for phylogenetic analysis (Supplementary Figure S5). Gene families were ordered as they appear in Figure 5. [file Table_3.XLSX]

## Sheet: Neigbouring gene families
	Gene family	Description	Human members
	SRC-B	SRC kinase subfamily B	HCK
			LYN
			BLK
			LCK
	SLC30A	Solute Carrier Family 30 Member	SLC30A2
			SLC30A3
			SLC30A8
	UCKL1	Uridine-Cytidine Kinase 1 Like 1	UCKL1
	MPV17	Mitochondrial Inner Membrane Protein MPV17	MPV17
	L3MBTL	Histone Methyl-Lysine Binding Protein 1	L3MBTL1
			L3MBTL3
			L3MBTL4
	MECR	Mitochondrial Trans-2-Enoyl-CoA Reductase	MECR
	RPA2	Replication Protein A2	RPA2
	VNN1/BTD	Vanin 1/Biotinidase	VNN1
			VNN2
			VNN3
			BTD
	RPS21	Ribosomal Protein S21	RPS21
			C6orf52
	TRNAU1AP	TRNA Selenocysteine 1 Associated Protein 1	TRNAU1AP
	PAK1IP1	PAK1 Interacting Protein 1	PAK1IP1
	GAREM	GRB2 Associated Regulator Of MAPK1	GAREM1
			GAREM2
	TRIM	Tripartite Motif	TRIM54
			TRIM55
			TRIM63
	RDHE2	Short Chain Dehydrogenase/Reductase Family 16C Member 5	RDHE2
	MYB	MYB Proto-Oncogene, Transcription Factor	MYB
			MYBL1
			MYBL2
	NCOA	Nuclear Receptor Coactivator	NCOA1
			NCOA2
			NCOA3
	EPB41	Erythrocyte Membrane Protein Band 4.1	EPB41
			EPB41L1
			EPB41L2
			EPB41L3
	GATA	GATA Binding Protein	GATA1
			GATA2
			GATA2
			GATA3
			GATA5
			GATA6
	STMN	Stathmin	STMN1
			STMN2
			STMN3
			STMN4
	DLGAP	DLG Associated Protein	DLGAP1
			DLGAP2
			DLGAP3
			DLGAP4
	XKR	XK Related	XKR4
			XKR6
			XKR7

## Sheet: SRC-B
	Species	HGNC symbol	Assigned sequence names	Chromosome/scaffold location	Ensembl ID or NCBI accession number	Transcript ID	Comments
	Human	HCK	Hsa.HCK.20	20: 32.05m	ENSG00000101336	ENST00000538448.5
		LYN	Hsa.LYN.8q	8: 55.88m	ENSG00000254087	ENST00000519728.5
		BLK	Hsa.BLK.8p	8: 11.49m	ENSG00000136573	ENST00000259089.8
		LCK	Hsa.LCK.1	1: 32.25m	ENSG00000182866	ENST00000333070.4
	Chicken		Gga.3	3: 107.23m	ENSGALG00000016661	ENSGALT00000026890.5
			Gga.23	23: 5.27m	ENSGALG00000000466	ENSGALT00000000635.6
			Gga.2	2: 111.13m	ENSGALG00000042321	ENSGALT00000059152.1
			Gga.20	20: 10.10m	ENSGALG00000006522	ENSGALT00000010538.5
	Coelacanth		Lch.JH131150	JH131150.1: 41.41k	ENSLACG00000002151	ENSLACT00000002428.1
			Lch.JH126724	JH126724.1: 180.51k	ENSLACG00000005733	ENSLACT00000006515.2
			Lch.JH127635	JH127635.1: 67.18k	ENSLACG00000003007	ENSLACT00000003393.1
			LchJH127468	JH127468.1: 800.94k	ENSLACG00000013039	ENSLACT00000014915.1
	Spotted gar		Loc.LG6	LG6: 3.29m	ENSLOCG00000002518	ENSLOCT00000002970.1
			Loc.LG1	LG1: 45.57m	ENSLOCG00000016755	ENSLOCT00000020743.1
			Loc.LG9	LG9: 8.79m	ENSLOCG00000005468	ENSLOCT00000006616.1
			Loc.LG18	LG18: 11.90m	ENSLOCG00000005873	ENSLOCT00000007104.1
	Zebrafish		Dre.23	23: 7.57m	ENSDARG00000058647	ENSDART00000135787.3
			Dre.2	2: 27.92m	ENSDARG00000067916	ENSDART00000040555.5
			Dre.17	17: 25.32m	ENSDARG00000102525	ENSDART00000162306.1
			Dre.20	20: 19.27m	ENSDARG00000007783	ENSDART00000138028.3
	Elephant shark		Cmi.NW_006890059.1	NW_006890059.1: 10.55m	XP_007883178.1
			Cmi.NW_006890070.1	NW_006890070.1: 9.60m	XP_007889190.1
			Cmi.NW_006890159.1	NW_006890159.1: 5.42k	XP_007901446.1
			Cmi.NW_006890174.1	NW_006890174.1: 1.82m	XP_007902497.1
	Sea lamprey		Pma.10	scaffold00001:13.10m	ENSPMAG00000001235	ENSPMAT00000001382
			Pma.03	scaffold00003:16.30m	ENSPMAG00000009644	ENSPMAT00000010658.1
			Pma.17	scaffold00017:2.68m	n.i	n.i
	Arctic lamprey		Lca.KE993893	KE993893.1:0.41m
			Lca.KE993704	KE993704.1:2.64m
			Lca.KE993754	KE993754.1:0.81m
	B. floridae		Bfl.NW_003101468	NW_003101468.1:1.56m	XP_002600083
	C. intestinalis		Cin.scHT	scaffold HT001144.1: 4.82k	ENSCING00000016554	ENSCINT00000008019.3
			Cin.7	7: 5.93m	ENSCING00000008549	ENSCINT00000017429.2
	Fruitfly		Dme.3L	3L: 4.59m	FBgn0262733	FBtr0100505
	C. elegans		Cel.I	Chromosome I: 1.56m	WBGene00005077	Y92H12A.1a

## Sheet: SLC30A
	Species	HGNC symbol	Assigned sequence names	Chromosome/scaffold location	Ensembl ID or NCBI accession number	Transcript ID	Comments
	Human	SLC30A2	Hsa.SLC30A2.1	1:26.03m	ENSG00000158014	ENST00000374278.7
		SLC30A3	Hsa.SLC30A3.2	2:27.25m	ENSG00000115194	ENST00000233535.8
		SLC30A8	Hsa.SLC30A8.8	8:116.95m	ENSG00000164756	ENST00000427715.2
	Chicken		Gga.23	23:3.37m	ENSGALG00000010375	ENSGALT00000016903.5
			Gga.2	2:135.66m	ENSGALG00000034377	ENSGALT00000067537.1
	Coelacanth		Lch.JH126748	JH126748.1:1.52m	ENSLACG00000016311	ENSLACT00000018660.1
			Lch.JH127070	JH127070.1:0.19m	ENSLACG00000006014	ENSLACT00000006833.1
			Lch.JH126772	JH126772.1:1.28m	ENSLACG00000015533	ENSLACT00000017766.1
	Spotted gar		Loc.LG6	LG6:8.92m	ENSLOCG00000004764	ENSLOCT00000005724.1
			Loc.LG1	LG1:17.03m	ENSLOCG00000015851	ENSLOCT00000019550.1
			Loc.LG11	LG11:5.65m	ENSLOCG00000003250	ENSLOCT00000003851.1
	Zebrafish		Dre.19	19:46.75m	ENSDARG00000100917	ENSDART00000170755.1
			Dre.20	20:38.79m	ENSDARG00000021305	ENSDART00000050474.8
	Elephant shark		Cmi.NW_006890177.1	NW_006890177.1:1.41m	XP_007902680.1
			Cmi.NW_006890108.1	NW_006890108.1:4.43m	XP_007895717.1
	Sea lamprey		Pma.03	scaffold00003: 7.63m	n.i	n.i
			Pma.17a	scaffold00017:3.83m	ENSPMAG00000007526	ENSPMAT00000008328.1
			Pma.17b	scaffold00017:3.82m	ENSPMAG00000006010	ENSPMAT00000006653.1
	Arctic lamprey		Lca.KE993827	KE993827:1.09m
			Lca.KE993984	KE993984:0.13m
			Lca.KE994052	KE994052:0.35m
	C. intestinalis		Cin.7	7:3.72m	ENSCING00000001730	ENSCINT00000003497.3
	C. savignyi		Csa.reftig2	reftig_2:0.63m	ENSCSAVG00000005962	ENSCSAVT00000010239.1
	Fruitfly		Dme.2Lb	2L:15.22m	FBgn0028516	FBtr0080715
	C. elegans		Cel.X	X:12.46m	WBGene00011821	T18D3.3a

## Sheet: UCKL1
	Species	HGNC symbol	Assigned sequence names	Chromosome/scaffold location	Ensembl ID or NCBI accession number	Transcript ID	Comments
	Human	UCKL1	Hsa.UCKL1.20	20:63.93m	ENSG00000198276	ENST00000369908.9
	Chicken		Gga.20	20:9.49m	ENSGALG00000006040	ENSGALT00000009729.5
			Gga.3	3:104.52m	ENSGALG00000042005	ENSGALT00000060510.2
	Coelacanth		Lch.JH129487	JH129487.1: 0.12m	ENSLACG00000004468	ENSLACT00000005070.1
			Lch.JH127070	JH127070.1:0.26m	ENSLACG00000007293	ENSLACT00000008307.1
	Spotted gar		Loc.LG18	LG18:10.08m	ENSLOCG00000004906	ENSLOCT00000005912.1
			Loc.LG1	LG1:17.06m	ENSLOCG00000015855	ENSLOCT00000019561.1
	Zebrafish		Dre.8a	8: 22.98m	ENSDARG00000001686	ENSDART00000030885.6
			Dre.23	23:13.77m	ENSDARG00000078973	ENSDART00000162217.1
			Dre.20	20:38.71m	ENSDARG00000033916	ENSDART00000045850.5
	Elephant shark		Cmi.NW_006890059.1	NW_006890059.1:0.58m	XP_007909377.1
			Cmi.NW_006890177.1	NW_006890177.1:1.33m	XP_007902669.1
	Sea lamprey		Pma.17	scaffold00017:3.85m	ENSPMAG00000000165	ENSPMAT00000000185.1
	Arctic lamprey		Lca.KE993984	KE993984:0.14m
	C. intestinalis		Cin.HT68	Scaffold_HT000068.1:0.30m	ENSCING00000003622	ENSCINT00000007462.3
	C. savignyi		Csa.reftig0	reftig_0:1.16m	ENSCSAVG00000008293	ENSCSAVT00000014297.1
	Fruitfly		Dme.2R	2R:17.42m	FBgn0022029	FBtr0086913
	C. elegans		Cel.IV	IV:12.33m	WBGene00008948	F19B6.1d

## Sheet: MPV17
	Species	HGNC symbol	Assigned sequence names	Chromosome/scaffold location	Ensembl ID or NCBI accession number	Transcript ID	Comments
	Human	MPV17	Hsa.MVP17.2	2:27.30m	ENSG00000115204	ENST00000380044.5
	Chicken		Gga.3	3:104.50m	ENSGALG00000026239	ENSGALT00000044728.2
	Spotted gar		Loc.LG1	LG1:17.11m	ENSLOCG00000015864	ENSGALT00000044728.2
	Zebrafish		Dre.20	20:38.76m	ENSDARG00000032431	ENSDART00000146544.1
	Elephant shark		Cmi.NW_006890177.1	NW_006890177.1:1.29m	XP_007902668.1
	Sea lamprey		Pma.17	scaffold00017:3.89m	ENSPMAG00000003432	ENSPMAT00000003756.1
	Arctic lamprey		Lca.KE993984	KE993984:0.18m
	C. savignyi		Csa.reftig_46	reftig_46:0.52m	ENSCSAVG00000004049	ENSCSAVT00000006857.1
	Fruitfly		Dme.4	4:1.02m	FBgn0039930	FBtr0089222
	C. elegans		Cel.X	X:12.45m	WBGene00011826	T18D3.9

## Sheet: L3MBTL
	Species	HGNC symbol	Assigned sequence names	Chromosome/scaffold location	Ensembl ID or NCBI accession number	Transcript ID	Comments
	Human	L3MBTL1	Hsa.L3MBTL1.20	20: 43.48m	ENSG00000185513	ENST00000427442
		L3MBTL3	Hsa.L3MBTL3.6	6: 130.01m	ENSG00000198945	ENST00000529410
		L3MBTL4	Hsa.L3MBTL4.18	18: 5.95m	ENSG00000154655	ENST00000400105
	Chicken		Gga.3	3: 57.96m	ENSGALG00000034030	ENSGALT00000065371
			Gga.20	20: 79.51k	ENSGALG00000030710	ENSGALT00000075891
			Gga.23	23: 2.84m	ENSGALG00000029653	ENSGALT00000069752.1
	Coelacanth		Lch.JH128644	JH128644.1: 1.81k	ENSLACG00000022431	ENSLACT00000025449
			Lch.JH129718	JH129718.1: 14.41k	ENSLACG00000001287	ENSLACT00000001450
			Lch.JH126768	JH126768.1: 88.74k	ENSLACG00000003590	ENSLACT00000004068
			Lch.JH127749	JH127749.1: 374.38k	ENSLACG00000008848	ENSLACT00000010114.1
	Spotted gar		Loc.LG1	LG1: 67.78m	ENSLOCG00000017277	ENSLOCT00000021407
			Loc.LG18	LG18: 1.89m	ENSLOCG00000001414	ENSLOCT00000001619
			Loc.LG9	LG9: 2.32m	ENSLOCG00000003008	ENSLOCT00000003555
			Loc.LG6	LG6: 7.58m	ENSLOCG00000004175	ENSLOCG00000004175
	Zebrafish		Dre.20	20: 2.112.73m	ENSDARG00000025983	ENSDART00000155311
			Dre.23	23: 4.34m	ENSDARG00000014828	ENSDART00000026865
			Dre.24	24: 41.93m	ENSDARG00000094780	ENSDART00000139565
			Dre.16	16: 26.63m	ENSDARG00000074346	ENSDART00000110260.3
	Elephant shark		Cmi.NW_006890121.1	NW_006890121.1: 1.11m	XP_007897439.1
			Cmi.NW_006890089.1	NW_006890089.1: 1.51m	XP_007893008.1
			Cmi.NW_006890142.1	NW_006890142.1: 1.20m	XP_007899831.1
			Cmi.NW_006890059.1	NW_006890059.1: 9.51m	XP_007883032.1
	Sea lamprey		Pma.03	scaffold00003:7.53m	ENSPMAT00000002524.1	ENSPMAT00000002524.1
			Pma.01	scaffold00001:11.94m	ENSPMAG00000005631	ENSPMAT00000006235
			Pma.43	scaffold00043:7.91m	n.i	n.i
	Arctic lamprey		Lca.KE993704	KE993704.1:3.53m
			Lca.KE993827	KE993827.1:0.98m
	C. intestinalis		Cin.7	7: 500.83k	ENSCING00000004084	ENSCINT00000008413
	C. savigny		Csa.re117	reftig_117: 531.78k	ENSCSAVG00000006903	ENSCSAVT00000011900.1
	B. floridae		Bfl.NW_003101541	NW_003101541.1:1.92m	XP_002609644.1
	Fruitfly		Dme.3R	3R: 27.26m	FBgn0002441	FBtr0085175

## Sheet: MECR
	Species	HGNC symbol	Assigned sequence names	Chromosome/scaffold location	Ensembl ID or NCBI accession number	Transcript ID	Comments
	Human	MECR	Hsa.MECR.1	1: 29.19m	ENSG00000116353	ENST00000263702.10
	Chicken		Gga.23	23: 2.89m	ENSGALG00000032763	ENSGALT00000081557.1
	Coelacanth		Lch.JH127749	JH127749.1: 444.12k	ENSLACG00000009722	ENSLACT00000011130.1
			Lch.JH127402	JH127402.1: 858.25k	ENSLACG00000013433	ENSLACT00000015367.1
	Spotted gar		Loc.LG6	LG6: 5.60m	ENSLOCG00000003375	ENSLOCT00000004009.1
			Loc.LG1	LG1: 67.91m	ENSLOCG00000017280	ENSLOCT00000021411.1
	Zebrafish		Dre.16	16: 4.87m	ENSDARG00000032326	ENSDART00000039054.7
			Dre.20	20: 1980.83k	ENSDARG00000033587	ENSDART00000043157.6
	Elephant shark		Cmi.NW_006890089.1	NW_006890089.1: 1.45m	XP_007893004.1
	Sea lamprey		Pma.07	scaffold00007	ENSPMAG00000004780	ENSPMAT00000005297.1
			Pma.03	scaffold00003:7.55m	n.i	n.i
	Arctic lamprey		Lca.KE993827	KE993827.1:1.02m
			Lca.KE994024	KE994024.1:1.0k
	B. floridae		Bfl.NW_003101533	NW_003101533.1:2.70m	XP_002608054.1
	D. melanogaster		Dme.2R	2R: 13.86m	FBgn0033883	FBtr0339954
	C. elegans		Cel.II	II: 13.19m	WBGene00012375	W09H1.5
			Cel.III	III: 11.03m	WBGene00012970	Y48A6B.9a

## Sheet: RPA2
	Species	HGNC symbol	Assigned sequence names	Chromosome/scaffold location	Ensembl ID or NCBI accession number	Transcript ID	Comments
	Human	RPA2	Hsa.RPA2.1	1: 27.89m	ENSG00000117748	ENST00000373912.7
		RPA4	Hsa.RPA4.X	X: 96.88m	ENSG00000204086	ENST00000373040.4
	Chicken		Gga.23	23: 1.57m	ENSGALG00000000734	ENSGALT00000001050.4
	Coelacanth		Lch.JH127749	Scaffold JH127749.1: 58.22k	ENSLACG00000002743	ENSLACT00000003092.1
	Spotted gar		Loc.LG6	LG6: 4.67m	ENSLOCG00000003082	ENSLOCT00000003642.1
	Zebrafish		Dre.16	16: 4.91m	ENSDARG00000037188	ENSDART00000054078.7
	Elephant shark		Cmi.NW_006890089.1	NW_006890089.1: 1.21m	XP_007893001.1
	Sea lamprey		Pma.03	scaffold00003:7.59m	ENSPMAG00000008772	ENSPMAT00000009722.1
	Arctic lamprey		Lca.KE993827	KE993827.1:1.06m
	C. intestinalis		Cin.1	1: 2.80m	ENSCING00000021898	ENSCINT00000034723.1
	C. savigny		Csa.re27	reftig_27: 1.64m	ENSCSAVG00000010507	ENSCSAVT00000018043.1
	Fruitfly		Dme.2L	2L: 20.92m	FBgn0032906	FBtr0081438

## Sheet: VNN1 BTD
	Species	HGNC symbol	Assigned sequence names	Chromosome/scaffold location	Ensembl ID or NCBI accession number	Transcript ID	Comments
	Human	VNN1	Hsa.VNN1.6	6: 132.68m	ENSG00000112299	ENST00000367928.4
		VNN2	Hsa.VNN2.6	6: 132.74m	ENSG00000112303	ENST00000326499.10
		VNN3	Hsa.VNN3.6	6: 132.72m	ENSG00000093134	ENST00000367927.9
		BTD	Hsa.BTD.3	3: 15.60m	ENSG00000169814	ENST00000383778.5
	Chicken		Gga.3	3: 56.88m	ENSGALG00000013993	ENSGALT00000022669.5
			Gga.scAAD	Scaffold AADN04007470.1: 0.135k	ENSGALG00000033283	ENSGALT00000048608.1
			Gga.2	2: 34.01m	ENSGALG00000011216	ENSGALT00000018291.4
	Coelacanth		Lch.JH131257	JH131257.1: 26.30k	ENSLACG00000001679	ENSLACT00000001894.1
			Lch.JH131257a	JH131257.1: 65.42k	ENSLACG00000002957	ENSLACT00000003336.1
	Spotted gar		Loc.LG11	LG11: 17.84m	ENSLOCG00000006069	ENSLOCT00000007336.1
	Zebrafish		Dre.19	19: 2.31m	ENSDARG00000099596	ENSDART00000166669.2
	Elephant shark		Cmi.NW_006890109.1	NW_006890109.1: 3.75m	XP_007895806.1
	Sea lamprey		Pma.03a	scaffold00003:7.60m	ENSPMAG00000008769	ENSPMAT00000009704.1
			Pma.03b	scaffold00003:7.61m	ENSPMAG00000000511	ENSPMAT00000000568.1
			Pma.05	scaffold00005:16.79m	n.i	n.i
	Arctic lamprey		Lca.KE993827	KE993827.1:1.07m
			Lca.KE993678	KE993678.1:1.92m
	B. floridae		Bfl.NW_003101516	NW_003101516.1:2.45m	XP_002605432
			Bfl.NW_003101514	NW_003101514.1:1.94m	XP_002605218
	Fruitfly		Dme.Xa	X: 6.20m	FBtr0070879	FBtr0070879
			Dme.Xb	X: 6.19m	FBgn0052751	FBtr0340669
			Dme.Xc	X: 6.21m	FBgn0029848	FBtr0070878
			Dme.Xd	X: 6.19m	FBgn0052750	FBtr0070881

## Sheet: RPS21
	Species	HGNC symbol	Assigned sequence names	Chromosome/scaffold location	Ensembl ID or NCBI accession number	Transcript ID	Comments
	Human	RPS21	Hsa.RPS21.20	20: 62.38m	ENSG00000171858	ENST00000343986.8
	Chicken		Gga.20	20: 7.93m	ENSGALG00000005338	ENSGALT00000034053.4
	Coelacanth		Lch.JH126883	JH126883.1: 760.35k	ENSLACG00000012753	ENSLACT00000014593.1
			Lch.JH127177	JH127177.1: 335.16k	ENSLACG00000008320	ENSLACT00000009506.1
	Spotted gar		Loc.LG18	LG18: 11.26m	ENSLOCG00000005469	ENSLOCT00000006602.1
	Zebrafish		Dre.23	23: 9.29m	ENSDARG00000025850	ENSDART00000033663.5
	Elephant shark		Cmi.NW_006890059.1	NW_006890059.1: 8.28m	n.i.	n.i.
	Sea lamprey		Pma.03	scaffold00003:7.78m	ENSPMAG00000006866	ENSPMAT00000007607.1
	Arctic lamprey		Lca.KE994013	KE994013.1:0.05m
			Lca.KE993835	KE993835.1:1.20m
			Lca.KE993827	KE993827.1:1.29m
	C. intestinalis		Cin.HT	Scaffold HT000068.1: 308.76k	ENSCING00000003630	ENSCINT00000007489.3
	C. savigny		Csa.re0	reftig_0: 1176.19k	ENSCSAVG00000008429	ENSCSAVT00000014558.1
	D. melanogaster		Dme.2L	2L: 2.86m	FBgn0015521	FBtr0077621
	C. elegans		Ce.III	III: 7.19m	WBGene00004490	F37C12.11

[truncated: 12 more sheets: TRNAU1AP, PAK1IP1, GAREM, TRIM, RDHE2, MYB, NCOA, EPB41, GATA, STMN, DLGAP, XKR]
