# Supplementary material for: Corticotropin-Releasing Hormone (CRH) Gene Family Duplications in Lampreys Correlate With Two Early Vertebrate Genome Doublings
Source: Front Neurosci. 2020 Jul 30;14:672. doi: 10.3389/fnins.2020.00672 (PMC7406891; doi:10.3389/fnins.2020.00672)
Supplement: TABLE S4 — Accession numbers (ENSEMBL or NCBI) and nomenclature adopted for the neighboring gene families of the UCN2/UCN3 paralogon that were used for phylogenetic analysis (Supplementary Figure S6). Gene families were ordered as they appear in Figure 6. [file Table_4.XLSX]

## Sheet: Neigbouring gene families
	Gene family	Description	Human members
	CACNA2D	Calcium voltage-gated channel auxiliary subunit alpha2delta	CACNA2D1
			CACNA2D2
			CACNA2D3
			CACNA2D4
	DOCK	Dedicator of cytokinesis	DOCK3
			DOCK4
	MAPKAPK	MAPK activated protein kinase	MAPKAPK2
			MAPKAPK3
			MAPKAPK5
	FOXP	Forkhead box P	FOXP1
			FOXP2
			FOXP3
			FOXP4
	FAM50	Family with sequence similarity 50	FAM50A
			FAM50B
	LRRN	Leucine rich repeat neuronal	LRRN1
			LRRN2
			LRRN3
	NDUFAF3	NADH:ubiquinone oxidoreductase complex assembly factor 3	NDUFAF3
	CEP41	Centrosomal protein 41	CEP41
	MEST	Mesoderm specific transcript	MEST
	SLC35B4	Solute carrier family 35 member B4	SLC35B4
	LRGUK	Leucine rich repeats and guanylate kinase domain containing	LRGUK
	WNK	WNK lysine deficient protein kinase	WNK1
			WNK2
			WNK3
			WNK4
	WNT7	Wnt family member 7	WNT7A
			WNT7B
	TMEM243	Transmembrane protein 243	TMEM243
	PARP	Poly(ADP-ribose) polymerase	PARP1
			PARP2
			PARP3
	CPM	Carboxypeptidase M	CPM

## Sheet: CACNA2D
	Species	HGNC symbol	Assigned sequence name	Chromosome/scaffold locations	Ensembl ID or NCBI accession number	Transcript ID	Comments
	Human	CACNA2D3	Hsa.CACNA2D3.3	3: 54.12m	ENSG00000157445	ENST00000474759.5
		CACNA2D2	Hsa.CACNA2D2.3	3: 50.36m	ENSG00000007402	ENST00000479441.1
		CACNA2D1	Hsa.CACNA2D1.7	7: 81.95m	ENSG00000153956	ENST00000356860.7
		CACNA2D4	Hsa.CACNA2D4.12	12: 1791.96k	ENSG00000151062	ENST00000382722.9
	Chicken		Gga.1a	1: 10.38m	ENSGALG00000008486	ENSGALT00000013830.6
			Gga.1b	1: 61.09m	XP_015141621.1		2016-01-01
			Gga.12b	12: 7.72m	ENSGALG00000005400	ENSGALT00000008674.5
			Gga.12a	12: 1874.44k	ENSGALG00000038242	ENSGALT00000079627.1
	Coelacanth		Lch.JH126695.1	JH126695.1: 1152.81k	ENSLACG00000015006	ENSLACT00000017159.1
			Lch.JH126595.1	JH126595.1: 2.74m	ENSLACG00000018108	ENSLACT00000020746.1
			Lch.JH126708.1	JH126708.1: 3.00k	ENSLACG00000000538	ENSLACT00000000609.1
			Lch.NW_005819053.1	NW_005819053.1: 2.09m	XP_014340208.1		OCT-2015
	Spotted gar		Loc.LG5a	LG5: 49.66m	ENSLOCG00000014252	ENSLOCT00000017591.1	Manually edited
			Loc.LG8a	LG8: 9.11m	ENSLOCG00000015521	ENSLOCT00000019144.1
			Loc.LG8b	LG8: 40.11m	ENSLOCG00000016631	ENSLOCT00000020587.1
			Loc.LG5b	LG5: 48.40m	ENSLOCG00000014172	ENSLOCT00000017507.1
	Zebrafish		Dre.25	25: 19.51m	ENSDARG00000023886	ENSDART00000177670.1
			Dre.18	18:9.73m	XP_017207543.2		2017-06-01
			Dre.22	22: 9.41m	ENSDARG00000078169	ENSDART00000112125.3
			Dre.4a	4: 18.70m	ENSDARG00000014804	ENSDART00000014440.6
			Dre.4b	4:20.24m	XP_021330935.1		2017-06-01
			Dre.11	11: 37.53m	ENSDARG00000078760	ENSDART00000002055.10
			Dre.8	8: 53.73m	ENSDARG00000106018	ENSDART00000179055.1
			Dre.6	6: 53.44m	ENSDARG00000103390	ENSDART00000158169.2
	Elephant shark		Cmi.NW_006890070.1	NW_006890070.1: 5.54m	XP_007889124.1		MAY-2014
			Cmi.NW_006890068.1a	NW_006890068.1: 8.45m	XP_007888766.1		MAY-2014
			Cmi.NW_006890068.1b	NW_006890068.1: 9.12m	XP_007888714.1		MAY-2014
			Cmi.NW_006890116.1	NW_006890116.1: 0.03m	XP_007896685.1		MAY-2014
	Sea lamprey		Pma.10	scaffold00010:7.94m	ENSPMAG00000003846	ENSPMAT00000004383.1
			Pma.27.a	scaffold00027:7.26m	ENSPMAG00000001205	ENSPMAT00000001351.1
			Pma.27.b	scaffold00027:8.06m	ENSPMAG00000005376	ENSPMAT00000005949.1
			Pma.57	scaffold00057:0.46m	n.i	n.i.
	Arctic lamprey		Lca.KE993967	scaffold00296:0.43m
			Lca.KE994063	scaffold00392:0.19m			Short, not included in alignment, 446 aa
			Lca.KE993674.a	scaffold00003:1.40m
			Lca.KE993674.b	scaffold00003:0.63m
	C.intestinalis		Cin.5	5: 157.50k	ENSCING00000022683	ENSCINT00000030397.1
			Cin.1	1: 1770.30k	ENSCING00000013789	ENSCINT00000025415.2
	Fruitfly		Dme.2La	2L: 15.64m	FBgn0028863	FBtr0344773
			Dme.2R	2R: 9.69m	FBgn0261041	FBtr0087631
			Dme.2Lb	2L: 16.23m	FBgn0261999	FBtr0303797

## Sheet: DOCK
	Species	HGNC symbol	Assigned sequence name	Chromosome/scaffold locations	Ensembl ID or NCBI accession number	Transcript ID	Comments
	Human	DOCK3	Hsa.DOCK3.3	3: 50.68m	ENSG00000088538	ENST00000266037.9
		DOCK4	Hsa.DOCK4.7	7: 111.73m	ENSG00000128512	ENST00000437633.5
	Chicken		Gga.1	1: 27.16m	XP_004937601.1		2016-01-01
			Gga.12	12: 2.36m	ENSGALG00000002335	ENSGALT00000059778.1
	Coelacanth		Lch.JH126695	JH126695.1: 1925.81k	ENSLACG00000017139	ENSLACT00000019629.1
			Lch.JH127097	JH127097.1: 512.56k	ENSLACG00000010540	ENSLACT00000012067.1
	Spotted gar		Loc.LG8	LG8: 19.07m	ENSLOCG00000015916	ENSLOCT00000019641.1
			Loc.LG5	LG5: 43.17m	ENSLOCG00000013416	ENSLOCT00000016634.1
	Zebrafish		Dre.22	22:31.82m	XP_017208903.1		2017-06-01
			Dre.4	4:6.83m	NP_001159700.1		2017-07-01
			Dre.25	25:21.52m	XP_005170755.1		2017-06-01
	Sea lamprey		Pma.10	scaffold00010:6.00m	n.i	n.i
			Pma.74	scaffold00074:1.70m	ENSPMAG00000004534	ENSPMAT00000004992.1
					ENSPMAG00000006889	ENSPMAT00000007652.1
	Arctic lamprey		Lca.KE993720	scaffold00049.0.72m
			Lca.KE993871	scaffold00200:0.25m
	C. intestinalis		Cin.5a	5: 448.51k	ENSCING00000007386	ENSCINT00000015199.3
			Cin.5b	5: 500.73k	ENSCING00000009657	ENSCINT00000019638.3
	Fruitfly		Dme.3R	3R: 28.85m	FBgn0264324	FBtr0330304

## Sheet: MAPKAPK
	Species	HGNC symbol	Assigned sequence name	Chromosome/scaffold locations	Ensembl ID or NCBI accession number	Transcript ID	Comments
	Human	MAPKAPK2	Hsa.MAPKAPK2.1	1: 206.68m	ENSG00000162889	ENST00000367103.3
		MAPKAPK3	Hsa.MAPKAPK3.3	3: 50.61m	ENSG00000114738	ENST00000446044.5
		MAPKAPK5	Hsa.MAPKAPK5.12	12: 111.84m	ENSG00000089022	ENST00000551404.6
	Chicken		Gga.26	26: 2.54m	ENSGALG00000000883	ENSGALT00000001297.5
			Gga.12	12: 2.27m	ENSGALG00000002283	ENSGALT00000003585.6
			Gga.15	15: 6.51m	ENSGALG00000004743	ENSGALT00000007562.5
	Coelacanth		Lch.JH127167	JH127167.1: 207.34k	ENSLACG00000006226	ENSLACT00000007072.1
			Lch.JH126666	JH126666.1: 2.35m	ENSLACG00000017749	ENSLACT00000020334.1
			Lch.JH126873	JH126873.1: 562.89k	ENSLACG00000011061	ENSLACT00000012648.1
	Spotted gar		Loc.LG3	LG3: 35.91m	ENSLOCG00000012245	ENSLOCT00000015091.1
			Loc.LG5	LG5: 50.72m	ENSLOCG00000014454	ENSLOCT00000017824.1
			Loc.LG20	LG20:13.06m	XP_006640344.1
	Zebrafish		Dre.11.a	11: 20.99m	ENSDARG00000002552	ENSDART00000027532.8
			Dre.8	8: 37.43m	ENSDARG00000018530	ENSDART00000003954.6
			Dre.11.b	11: 34.32m	ENSDARG00000089016	ENSDART00000157625.1
			Dre.5	5: 68.78m	ENSDARG00000028082	ENSDART00000036845.7
	Elephant shark		Cmi.NW_006890123	NW_006890123.1:3.17m	XP_007897739.1		MAY-2014
			Cmi.NW_006890068	NW_006890068.1:6.79m	XP_007888632.1		MAY-2014
			Cmi.NW_006890144	NW_006890144.1:2.87m	XP_007900087.1		MAY-2014
	Sea lamprey		Pma.27	scaffold00027:3.53m	ENSPMAG00000007311	ENSPMAT00000008094.1
			Pma.10	scaffold00010:5.83m	ENSPMAG00000005682	ENSPMAT00000006316.1
	Arctic lamprey		Lca.KE993720	scaffold00049:0.85m
			Lca.KE993674	scaffold00003:5.20m
			Lca.KE993959	scaffold00288:0.30m
	C.intestinalis		Cin.HT001088	Scaffold HT001088.1: 12.58k	ENSCING00000008202	ENSCINT00000016755.3
			Cin.3	3: 2.85m	ENSCING00000005709	ENSCINT00000011785.3
	C. savignyi		Csa.ref48	reftig_48: 1202.42k	ENSCSAVG00000009885	ENSCSAVT00000016985.1
			Csa.ref5	reftig_5: 1537.20k	ENSCSAVG00000001075	ENSCSAVT00000001871.1
	Fruitfly		Dme.X	X: 5.76m	FBgn0013987	FBtr0070837
	C. elegans		Cel.II	II: 8.74m	WBGene00010681	K08F8.1a.2
			Cel.IV	IV: 885.35k	WBGene00007007	C44C8.6.1

## Sheet: FOXP
	Species	HGNC symbol	Assigned sequence name	Chromosome/scaffold locations	Ensembl ID or NCBI accession number	Transcript ID	Comments
	Human	FOXP1	Hsa.FOXP1.3	3: 70.95m	ENSG00000114861	ENST00000318789.8
		FOXP2	Hsa.FOXP2.7	7: 114.09m	ENSG00000128573	ENST00000408937.7
		FOXP3	Hsa.FOXP3.X	X: 49.25m	ENSG00000049768	ENST00000376207.8
		FOXP4	Hsa.FOXP4.6	6: 41.55m	ENSG00000137166	ENST00000373063.7
	Chicken		Gga.12	12: 16.31m	ENSGALG00000007769	ENSGALT00000012606.4
			Gga.1	1: 26.05m	ENSGALG00000009424	ENSGALT00000015345.6
			Gga.26	26: 4.84m	ENSGALG00000033497	ENSGALT00000065044.1
	Coelacanth		Lch.JH126807	JH126807.1: 63.58k	ENSLACG00000006064	ENSLACT00000006890.2
			Lch.NW_005819795	NW_005819795.1:0.48m	XP_014347677.1		OCT-2015
			Lch.JH127312	JH127312.1: 767.07k	ENSLACG00000012807	ENSLACT00000014652.1
	Xenopus tropicalis		Xtr.GL173326	GL173326.1: 450.36k	ENSXETG00000031498	ENSXETG00000031498
			Xtr.GL173040	GL173040.1: 87.22k	ENSXETG00000008510	ENSXETT00000018635.2
			Xtr.GL172677	GL172677.1: 1533.17k	ENSXETG00000011856	ENSXETT00000025918.3
			Xtr.GL172672	GL172672.1: 3.79m	ENSXETG00000011560	ENSXETT00000025917.3
	Spotted gar		Loc.LG8	LG8: 19.73m	XP_015208104.1		2016-01-01
			Loc.LG1	LG1: 750.64k	ENSLOCG00000014427	ENSLOCT00000017793.1
			Loc.LG5	LG5: 22.16m	ENSLOCG00000010009	ENSLOCT00000012283.1
			Loc.LG3	LG3: 35.39m	ENSLOCG00000012157	ENSLOCT00000014994.1
	Zebrafish		Dre.11	11: 21.75m	ENSDARG00000076120	ENSDART00000114288.2
			Dre.23	23: 10.70m	ENSDARG00000004843	ENSDART00000129022.3
			Dre.6	6: 43.60m	ENSDARG00000014181	ENSDART00000064938.4
			Dre.8.b	8: 25.70m	ENSDARG00000055750	ENSDART00000085779.4
			Dre.8.a	8: 23.42m	ENSDARG00000078279	ENSDART00000109932.3
			Dre.4	4: 6.41m	ENSDARG00000005453	ENSDART00000060861.5
	Elephant shark		Cmi.NW_006890091	NW_006890091.1:4.44m	XP_007893411.1		MAY-2014
			Cm.NW_006890088	NW_006890088.1:0.99m	XP_007892759.1		MAY-2014
			Cmi.NW_006890123	NW_006890123.1:0.47m	XP_007897787.1		MAY-2014
	Sea lamprey		Pma.10	scaffold00010:6.42m
			Pma.27	scaffold00027:2.69m	ENSPMAG00000002652	ENSPMAT00000002901.1
			Pma.49	scaffold00049:3.17m	ENSPMAG00000004937	ENSPMAT00000005454.1
			Pma.82	scaffold00082:0.75m
	Arctic lamprey		Lca.KE993674	scaffold00003:6.00m
			Lca.KE993720	scaffold00049:0.32m
			Lca.KE993871	scaffold00200:0.92m
			Lca.KE993959	scaffold00288:0.45m
	C.intestinalis		Cin.7	7: 1439.29k	ENSCING00000012009	ENSCINT00000022896.2
	C. savignyi		Csa.ref2	reftig_2: 2.65m	ENSCSAVG00000009468	ENSCSAVT00000016262.1
	Fruitfly		Dme.3R	3R: 9.73m	FBgn0262477	FBtr0304869
	C. elegans		Cel.IV	IV: 5.58m	WBGene00001439	F26D12.1a

## Sheet: FAM50
	Species	HGNC symbol	Assigned sequence name	Chromosome/scaffold locations	Ensembl ID or NCBI accession number	Transcript ID	Comments
	Human	FAM50A	Hsa.FAM50A.X	X: 154.44m	ENSG00000071859	ENST00000393600.7
		FAM50B	Hsa.FAM50B.6	6: 3.85m	ENSG00000145945	ENST00000380272.3	no introns
	Anole lizard		Aca.1	1: 204.53m	XP_003215764.1
	Coelacanth		Lch.JH127376	JH127376.1: 827.75k	ENSLACG00000013235	ENSLACT00000015147.1
	Spotted gar		Loc.LG1	LG1: 1425.97k	ENSLOCG00000014548	ENSLOCT00000017941.1
	Zebrafish		Dre.23	23: 34.06m	ENSDARG00000024895	ENSDART00000037501.7
	Sea lamprey		Pma.82	scaffold00082:0.88m	ENSPMAG00000007051	ENSPMAT00000007804.1
	Arctic lamprey		Lca.KE993959	scaffold00288:0.62m
	C.intestinalis		Cin.8	8: 4.30m	ENSCING00000007370	ENSCINT00000015140.3
	C. savignyi		Csa.ref65	reftig_65: 817.56k	ENSCSAVG00000006195	ENSCSAVT00000010665.1
	Fruitfly		Dme.3R	3R: 27.92m	FBgn0039557	FBtr0085270
	C. elegans		Cel.V	V: 14.68m	WBGene00008143	C47E8.4a.1

## Sheet: LRRN
	Species	HGNC symbol	Assigned sequence name	Chromosome/scaffold locations	Ensembl ID or NCBI accession number	Transcript ID	Comments
	Human	LRRN1	Hsa.LRRN1.3	3: 3.80m	ENSG00000175928	ENST00000319331.3
		LRRN2	Hsa.LRRN2.1	1: 204.62m	ENSG00000170382	ENST00000367176.7
		LRRN3	Hsa.LRRN3.7	7: 111.09m	ENSG00000173114	ENST00000422987.3
	Chicken		Gga.12	12: 18.68m	ENSGALG00000035099	ENSGALT00000066744.1
			Gga.26	26: 1842.48k	ENSGALG00000000639	ENSGALT00000000911.4
			Gga.1	1: 27.62m	ENSGALG00000009488	ENSGALT00000015449.3
	Coelacanth		Lch.JH128841	JH128841.1: 199.25k	ENSLACG00000006069	ENSLACT00000006895.1
			Lch.JH126599	JH126599.1: 1908.09k	ENSLACG00000017103	ENSLACT00000019582.1
			Lch.JH128366	JH128366.1: 3.82k	ENSLACG00000000652	ENSLACT00000000733.1
			Lch.JH127872	JH127872.1: 637.56k	ENSLACG00000011796	ENSLACT00000013493.1
	Spotted gar		Loc.LG5	LG5: 27.92m	ENSLOCG00000018250	ENSLOCT00000022392.1
			Loc.LG3	LG3: 34.66m	ENSLOCG00000017941	ENSLOCT00000022083.1
			Loc.LG8	LG8: 18.79m	ENSLOCG00000017906	ENSLOCT00000022048.1
			Loc.LG1	LG1: 1664.05k	ENSLOCG00000017978	ENSLOCT00000022120.1
	Zebrafish		Dre.6	6: 43.08m	ENSDARG00000060115	ENSDART00000084389.4
			Dre.11	11: 22.62m	ENSDARG00000105302	ENSDART00000166659.1
			Dre.25	25: 21.23m	ENSDARG00000077569	ENSDART00000151842.2
			Dre.4	4: 7.20m	ENSDARG00000102702	ENSDART00000161297.1
			Dre.8	8: 8.81m	ENSDARG00000077112	ENSDART00000112028.3
	Elephant shark		Cmi.NW_006890160	NW_006890160.1	XP_007901572.1		MAY-2014
			Cmi.NW_006890123	NW_006890123.1	XP_007897651.1
			Cmi.NW_006890189	NW_006890189.1	XP_007903323.1
	Sea lamprey		Pma.49	scaffold00049:5.18m	ENSPMAG00000000151	ENSPMAT00000000171.1
			Pma.10	scaffold00010:11.49m	ENSPMAG00000002978	ENSPMAT00000003257.1
			Pma.57	scaffold00057:1.70m	ENSPMAG00000003339		has an intron	pseudogene in Ensembl
			Pma.27	scaffold00027:10.45m	n.i.	n.i.
	Arctic lamprey		Lca.KE993773	scaffold00102:1.63m
			Lca.KE993734	scaffold00063:1.72m
			Lca.KE993813	scaffold00142:0.62m
			Lca.KE993677	scaffold00006:3.96m			has an intron
	C. intestinalis		Cin.1	1: 6.92m	ENSCING00000001947	ENSCINT00000003933.3
	Fruitfly		Dme.3L.a	3L: 13.11m	FBgn0010452	FBtr0075890
			Dme.3L.b	3L: 13.23m	FBgn0023095	FBtr0346864
			Dme.2R	2R: 21.87m	FBgn0085397	FBtr0112593

## Sheet: NDUFAF3
	Species	HGNC symbol	Assigned sequence name	Chromosome/scaffold locations	Ensembl ID or NCBI accession number	Transcript ID	Comments
	Human	NDUFAF3	Hsa.NDUFAF3.3	3: 49,020k	ENSG00000178057	ENST00000326925.10
	Chicken		Gga.12	12: 12.04m	XP_015148806.1		2016-01-01
	Coelacanth		Lch.JH129058	JH129058.1: 86.56m	ENSLACG00000003530	ENSLACT00000004001.2
	Spotted gar		Loc.LG5	LG5: 50,281k	ENSLOCG00000014399	ENSLOCT00000017756.1
	Zebrafish		Dre.22	22:94.86k	NP_001074084.1		OCT-2017
	Elephant shark		Cmi.NW_006890068	NW_006890068.1:6.41m	XP_007888599.1		MAY-2014
	Sea lamprey		Pma.57	scaffold00057:1.71m	ENSPMAG00000003332	ENSPMAT00000003649.1
	Fruitfly		Dme.2R	2R: 23.87m	FBgn0034919	FBtr0072128
	C. elegans		Cel.IV	IV: 11.18m	WBGene00011123	R07H5.3a.1

## Sheet: CEP41
	Species	HGNC symbol	Assigned sequence name	Chromosome/scaffold locations	Ensembl ID or NCBI accession number	Transcript ID	Comments
	Human	CEP41	Hsa.CEP41.7	7: 130.39m	ENSG00000106477	ENST00000223208.9
	Chicken		Gga.1	1: 1605.21k	ENSGALG00000008103	ENSGALT00000013152.4
	Coelacanth		Lch.JH127218	JH127218.1: 1052.69k	ENSLACG00000022494	ENSLACT00000025901.1	First part of gene
				JH129650.1: 1,998	ENSLACG00000000399	ENSLACT00000000446.1	Last part of gene, short, 131 aa, not included in alignment
	Spotted gar		Loc.LG8	LG8: 11.27m	ENSLOCG00000015609	ENSLOCT00000019247.1
	Zebrafish		Dre.25	25: 18.34m	ENSDARG00000038500	ENSDART00000056180.4
	Elephant shark		Cmi.NW_006890070	NW_006890070.1: 1.95m	XP_007889036.1		MAY-2014
	Sea lamprey		Pma.57	scaffold00057:1.73m	ENSPMAG00000003310	ENSPMAT00000003639.1
	Arctic lamprey		Lca.KE993813	scaffold00142:0.57m
	C. intestinalis		Cin.5	5: 2.99m	ENSCING00000009290	ENSCINT00000018877.3
	C. savignyi		Csa.ref12	reftig_12: 445.88k	ENSCSAVG00000001682	ENSCSAVT00000002867.1

## Sheet: MEST
	Species	HGNC symbol	Assigned sequence name	Chromosome/scaffold locations	Ensembl ID or NCBI accession number	Transcript ID	Comments
	Human	MEST	Hsa.MEST.7	7: 130.49m	ENSG00000106484	ENST00000341441.9
	Chicken		Gga.1	1: 1.61m	XP_015142710.1		2016-01-01
	Coelacanth		Lch.JH126940	JH126940.1: 1422.75k	ENSLACG00000015992	ENSLACT00000018286.1
	Spotted gar		Loc.LG8	LG8: 11.28m	ENSLOCG00000015610	ENSLOCT00000019249.1
	Zebrafish		Dre.4	4: 16.00m	ENSDARG00000032319	ENSDART00000125389.3
	Elephant shark		Cmi.NW_006890070	NW_006890070.1: 1.93m	XP_007889033.1		MAY-2014
	Sea lamprey		Pma.57	scaffold00057:1.77m	ENSPMAG00000003302	ENSPMAT00000003618.1
	Arctic lamprey		Lca.KE993813	scaffold00142:0.56m
	C. intestinalis		Cin.8	8: 1122.50k	ENSCING00000008030	ENSCINT00000016426.3

[truncated: 7 more sheets: SLC35B4, LRGUK, WNK, WNT7, TMEM243, PARP, CPM]
